# Supplementary material for: SLC26A4 Phenotypic Variability Influences Intra- and Inter-Familial Diagnosis and Management
Source: Genes (Basel). 2022 Nov 23;13(12):2192. doi: 10.3390/genes13122192 (PMC9778369; doi:10.3390/genes13122192)
Supplement: Supplementary file 1 [file genes-13-02192-s001.zip]

Archive with 3 entries (3 files):
- Table S1 SLC26A4 gene list.xlsx
- Table S2  SLC26A4 variants short list.docx
- Table S3 SLC26A4 primers.docx
