# Supplementary material for: SLC26A4 Phenotypic Variability Influences Intra- and Inter-Familial Diagnosis and Management
Source: Genes (Basel). 2022 Nov 23;13(12):2192. doi: 10.3390/genes13122192 (PMC9778369; doi:10.3390/genes13122192)
Supplement: Supplementary file 1 [file genes-13-02192-s001.zip › Table S1 SLC26A4 gene list.xlsx]

## Sheet: Sheet1
Table S1. The deafness-associated gene list that was used for filtration
A2ML1	DTNA	OTOG
ABCC1	ECE1	OTOGL
ABHD12	EDN3	OTOR
ACTB	EDNRA	OTSC7
ACTG1	EDNRB	P2RX2
ADCY1	EEF1AKNMT	PAX3
ADGRV1	ELMOD3	PCDH15
AHI1	EPS8	PDE1C
AIFM1	EPS8L2	PDZD7
ALMS1	ERAL1	PEX1
AMMECR1	ERCC2	PEX26
ANKH	ERCC3	PEX6
AP1B1	ESPN	PEX7
ARSG	ESRP1	PHYH
ASAH1	ESRRB	PJVK
ASIC5	EXOSC2	PLS1
ATP1A3	EYA1	PLS3
ATP2B2	EYA4	PMP22
ATP6V0A4	FAM136A	PNPT1
ATP6V1B1	FAM189A2	POLR1C
ATP6V1B2	FAS	POLR1D
BCAP31	FDXR	POU3F4
BCS1L	FGF3	POU4F3
BDP1	FGFR1	PPIP5K2
BSND	FGFR2	PRKCB
BTD	FGFR3	PRPS1
CABP2	FITM2	PTPRQ
CACNA1D	FOXC1	RAI1
CATSPER2	FOXI1	RDX
CCDC50	GAB1	REEP6
CD151	GATA3	REST
CD164	GFI1	RIPOR2
CDC14A	GIPC3	RMND1
CDC42	GJA1	ROR1
CDH23	GJB2	RPS6KA3
CDKN1C	GJB3	S1PR2
CEACAM16	GJB4	SALL1
CEMIP	GJB6	SALL4
CEP250	GPRASP2	SCD5
CEP78	GPSM2	SDHD
CHD7	GRAP	SEMA3E
CHSY1	GREB1L	SERPINB6
CIB2	GRHL2	SIX1
CISD2	GRXCR1	SIX2
CLDN14	GRXCR2	SIX5
CLDN9	GSDME	SLC12A1
CLIC5	GSTP1	SLC12A2
CLPP	HAL	SLC17A8
CLRN1	HARS	SLC19A2
COCH	HARS2	SLC22A4
COL11A1	HGF	SLC26A4
COL11A2	HOMER2	SLC26A5
COL1A1	HOXA2	SLC29A3
COL2A1	HOXB1	SLC33A1
COL4A3	HSD17B4	SLC44A4
COL4A4	IFNLR1	SLC4A11
COL4A5	ILDR1	SLC52A2
COL4A6	JAG1	SLC52A3
COL9A1	KARS	SLC9A1
COL9A2	KCNE1	SLITRK6
COL9A3	KCNJ10	SMAD4
CRYL1	KCNQ1	SMPX
CRYM	KCNQ4	SNAI2
DCAF17	KIT	SOX10
DCDC2	KITLG	SOX2
DFNA16	LARS2	SPATA5
DFNA18	LHFPL5	SPINK5
DFNA21	LHX3	SPNS2
DFNA24	LMX1A	STRC
DFNA30	LOXHD1	STRCP1
DFNA31	LOXL3	SUCLA2
DFNA33	LRP2	SUCLG1
DFNA42	LRTOMT	SYNE4
DFNA43	MAFB	TBC1D24
DFNA47	MAN2B1	TBL1X
DFNA49	MANBA	TBX1
DFNA53	MARVELD2	TCF21
DFNA54	MCM2	TCOF1
DFNA58	MEPE	TECTA
DFNA59	MERTK	TECTB
DFNA7	MET	TFAP2A
DFNB13	MGP	TFCP2
DFNB14	MIR182	TIMM8A
DFNB17	MIR183	TJP2
DFNB20	MIR96	TMC1
DFNB27	MITF	TMC2
DFNB32	MPZL2	TMEM126A
DFNB33	MRPS2	TMEM132E
DFNB38	MSRB3	TMIE
DFNB40	MTAP	TMPRSS3
DFNB45	MTCO2P12	TMPRSS5
DFNB46	MYH14	TNC
DFNB47	MYH9	TPRN
DFNB5	MYO15A	TRIOBP
DFNB51	MYO1A	TRMT10C
DFNB55	MYO1C	TRMU
DFNB62	MYO1F	TRRAP
DFNB65	MYO3A	TSHZ1
DFNB71	MYO6	TSPEAR
DFNB83	MYO7A	TUBB4B
DFNB85	NARS2	TWNK
DFNB96	NDP	TYR
DFNX3	NF2	USH1C
DIABLO	NLRP3	USH1G
DIAPH1	NOG	USH2A
DIAPH3	NR2F1	VCAN
DLX5	OPA1	WBP2
DMXL2	OSBPL2	WFS1
DNAJC3	OTOA	WHRN
DNMT1	OTOAP1	XYLT2
DSPP	OTOF	ZFAND5
